# Supplementary material for: Low-Temperature Ferromagnetic Order in a Two-Level Layered Co2+ Material
Source: Chem Mater. 2024 Aug 9;36(17):8208–16. doi: 10.1021/acs.chemmater.4c00596 (PMC11393796; doi:10.1021/acs.chemmater.4c00596)
Supplement: Supplementary file 2 — cm4c00596_si_002.mcif [file cm4c00596_si_002.mcif]

# This file was generated by ISODISTORT, version 6.12.1
# Harold T. Stokes, Branton J. Campbell, David Tanner, Dorian M. Hatch
# Brigham Young University, Provo, Utah, USA
#
# Space Group:  14 P2_1/c     C2h-5
# Default space-group preferences: monoclinic axes a(b)c, monoclinic cell choice 1, orthorhombic axes abc, origin choice 2, hexagonal axes, SSG standard setting
# Lattice parameters: a= 7.96059, b= 5.65562, c= 11.28220, alpha= 90.00000, beta= 97.92470, gamma= 90.00000
# Co1 2b (1/2,0,0)
# Cl1 4e (x,y,z), x= 0.49153, y=-0.19282, z= 0.35380
# Cl2 4e (x,y,z), x=-0.03698, y=-0.32037, z= 0.35538
# O1 4e (x,y,z), x= 0.30617, y=-0.31430, z=-0.42664
# H1A 4e (x,y,z), x= 0.35774, y=-0.24771, z=-0.34225, occ= 0.96845
# H1B 4e (x,y,z), x= 0.22109, y=-0.41854, z=-0.39475, occ= 0.91264
# N1 4e (x,y,z), x=-0.29154, y=-0.34723, z=-0.37941
# H1C 4e (x,y,z), x=-0.32980, y=-0.29510, z=-0.29766, occ= 0.89023
# H1D 4e (x,y,z), x=-0.20074, y=-0.47237, z=-0.36401, occ= 0.82256
# N2 4e (x,y,z), x=-0.19478, y=-0.14018, z=-0.41974
# H2A 4e (x,y,z), x=-0.14341, y=-0.18427, z=-0.49803, occ= 0.82556
# H2B 4e (x,y,z), x=-0.10559, y=-0.08051, z=-0.34920, occ= 0.81461
# H2C 4e (x,y,z), x=-0.28399, y=-0.01212, z=-0.44238, occ= 0.89761
# Include magnetic Co distortions
# k point: GM, k7 (0,0,0)
# IR: mGM2+, mk7t3
# P1      (a) 14.79 P2_1'/c', basis={(1,0,0),(0,1,0),(0,0,1)}, origin=(0,0,0), s=1, i=2, k-active= (0,0,0)
# Order parameter values:
#  P2_1/c[0,0,0]mGM2+(a) 14.79 P2_1'/c' s=1 i=2
#     [Co1:b:mag]Ag_1(a):  0.00000
#     [Co1:b:mag]Ag_2(a):  0.00000
#     [Co1:b:mag]Ag_3(a):  0.00000

data_isodistort-output

_cell_length_a     7.96059
_cell_length_b     5.65562
_cell_length_c     11.28220
_cell_angle_alpha  90.00000
_cell_angle_beta   97.92470
_cell_angle_gamma  90.00000
_cell_volume       503.09718

_space_group_magn.number_BNS "14.79"
_space_group_magn.name_UNI "P2_1'/c'"
_space_group_magn.name_BNS "P2_1'/c'"
_space_group_magn.number_OG "14.5.90"
_space_group_magn.name_OG "P2_1'/c'"
_space_group_magn.point_group_number_Litvin "5.5.16"
_space_group_magn.point_group_name_UNI "2'/m'"

loop_
_space_group_magn_transforms.id
_space_group_magn_transforms.Pp_abc
_space_group_magn_transforms.source
1 a,b,c;0,0,0 "BNS"
2 a,b,c;0,0,0 "OG"

loop_
_space_group_symop_magn_operation.id
_space_group_symop_magn_operation.xyz
1 x,y,z,+1 
2 -x,-y,-z,+1 
3 -x,y+1/2,-z+1/2,-1 
4 x,-y+1/2,z+1/2,-1 

loop_
_space_group_symop_magn_centering.id
_space_group_symop_magn_centering.xyz
1 x,y,z,+1 

loop_
_atom_site_label
_atom_site_type_symbol
_atom_site_symmetry_multiplicity
_atom_site_Wyckoff_symbol
_atom_site_fract_x
_atom_site_fract_y
_atom_site_fract_z
_atom_site_occupancy
_atom_site_fract_symmform
Co1_1 Co   2 b  0.50000  0.00000  0.00000  1.00000 0,0,0    
Cl1_1 Cl   4 e  0.49153  0.80718  0.35380  1.00000 Dx,Dy,Dz 
Cl2_1 Cl   4 e -0.03698  0.67963  0.35538  1.00000 Dx,Dy,Dz 
O1_1  O    4 e  0.30617  0.68570  0.57336  1.00000 Dx,Dy,Dz 
H1A_1 D    4 e  0.35774  0.75229  0.65775  0.96845 Dx,Dy,Dz 
H1B_1 D    4 e  0.22109  0.58146  0.60525  0.91264 Dx,Dy,Dz 
N1_1  N    4 e  0.70846  0.65277  0.62059  1.00000 Dx,Dy,Dz 
H1C_1 D    4 e  0.67020  0.70490  0.70234  0.89023 Dx,Dy,Dz 
H1D_1 D    4 e  0.79926  0.52763  0.63599  0.82256 Dx,Dy,Dz 
N2_1  N    4 e  0.80522  0.85982  0.58026  1.00000 Dx,Dy,Dz 
H2A_1 D    4 e  0.85659  0.81573  0.50197  0.82556 Dx,Dy,Dz 
H2B_1 D    4 e  0.89441 -0.08051  0.65080  0.81461 Dx,Dy,Dz 
H2C_1 D    4 e  0.71601 -0.01212  0.55762  0.89761 Dx,Dy,Dz 

loop_
_atom_site_moment.label
_atom_site_moment.crystalaxis_x
_atom_site_moment.crystalaxis_y
_atom_site_moment.crystalaxis_z
_atom_site_moment.symmform
Co1_1  0.99(4)  0.00000  -1.28(3) Mx,My,Mz 

_iso_displacivemode_number    0


_iso_magneticmode_number    3

loop_
_iso_magneticmode_ID
_iso_magneticmode_label
_iso_magneticmode_value
   1 P2_1/c[0,0,0]mGM2+(a)[Co1:b:mag]Ag_1(a)  0.00000
   2 P2_1/c[0,0,0]mGM2+(a)[Co1:b:mag]Ag_2(a)  0.00000
   3 P2_1/c[0,0,0]mGM2+(a)[Co1:b:mag]Ag_3(a)  0.00000

loop_
_iso_magneticmodenorm_ID
_iso_magneticmodenorm_value
   1  0.06267
   2  0.08968
   3  0.12503

loop_
_iso_deltamoment_ID
_iso_deltamoment_label
_iso_deltamoment_value
   1 Co1_1_dmx    0.00000
   2 Co1_1_dmy    0.00000
   3 Co1_1_dmz    0.00000

loop_
_iso_moment_label
_iso_moment_formula
Co1_1_mx            "0 + Co1_1_dmx"
Co1_1_my            "0 + Co1_1_dmy"
Co1_1_mz            "0 + Co1_1_dmz"
Cl1_1_mx            "0"
Cl1_1_my            "0"
Cl1_1_mz            "0"
Cl2_1_mx            "0"
Cl2_1_my            "0"
Cl2_1_mz            "0"
O1_1_mx             "0"
O1_1_my             "0"
O1_1_mz             "0"
H1A_1_mx            "0"
H1A_1_my            "0"
H1A_1_mz            "0"
H1B_1_mx            "0"
H1B_1_my            "0"
H1B_1_mz            "0"
N1_1_mx             "0"
N1_1_my             "0"
N1_1_mz             "0"
H1C_1_mx            "0"
H1C_1_my            "0"
H1C_1_mz            "0"
H1D_1_mx            "0"
H1D_1_my            "0"
H1D_1_mz            "0"
N2_1_mx             "0"
N2_1_my             "0"
N2_1_mz             "0"
H2A_1_mx            "0"
H2A_1_my            "0"
H2A_1_mz            "0"
H2B_1_mx            "0"
H2B_1_my            "0"
H2B_1_mz            "0"
H2C_1_mx            "0"
H2C_1_my            "0"
H2C_1_mz            "0"

# matrix conversion: deltamoments(lattice units) = matrix.(modeamplitudes*modenormfactors)
# Note that deltamoment_i(crystalaxis units) = deltamoment_i(lattice units)*strained_cell_length_i
# Square matrix with _iso_magneticmode_number rows and columns

loop_
_iso_magneticmodematrix_row
_iso_magneticmodematrix_col
_iso_magneticmodematrix_value
    1    2    1.00000
    2    3    1.00000
    3    1    1.00000
    3    2    0.09728

_iso_rotationalmode_number    0


_iso_occupancymode_number    0

_iso_strainmode_number    0

# end of structure file
# end of cif
